# Supplementary material for: Resistance to Both Chemotherapy and EGFR-TKI in Small Cell Lung Cancer With EGFR 19-Del Mutation: A Case Report
Source: Front Oncol. 2020 Jul 17;10:1048. doi: 10.3389/fonc.2020.01048 (PMC7379871; doi:10.3389/fonc.2020.01048)
Supplement: Supplemental Table 1 — The clinical characteristics of the 43 Chinese SCLC patients. [file Table_1.xls]

## Sheet: Sheet1
SUPPLEMENTAL TABLE 1.Patient characteristics
Characteristic	N	Percentage(%)
Gender
Female	10	23.2558
Male	33	76.7442
Age
<65 y	17	39.5349
≥65 y	26	60.4651
Stage
Limited stage	16	37.2093
Extensive stage	27	62.7907
Intracranial metastases
Yes	8	18.6047
No	35	81.3953
Total	43
